# Supplementary material for: Hypervariable antigen genes in malaria have ancient roots
Source: BMC Evol Biol. 2013 May 31;13:110. doi: 10.1186/1471-2148-13-110 (PMC3680017; doi:10.1186/1471-2148-13-110)
Supplement: Additional file 3 — Core motifs (conserved motif classification) and genes with each one. Core motifs ordered alphabetically, with the listing of all loci with that motif. [file 1471-2148-13-110-S3.txt]

Core motifs (conserved motif classification) and genes with each one.


APYRRRHICDYNLHHINENN (HB4)
Preich_0005.2
HB3var2
PFD1235w

CTVLARSFADIGDIVRGRDLY (HB3)
Preich_0001.1
HB3var26
HB3var31
HB3var25
PFI0005w

DQVPTYFDYVPQYLRWFEEWAEDFCRK (HB2)
Preich_0004
Preich_0035
Preich_0094
HB3var25
MAL7P1.187
PF10-0001
PFB1055c
PFD0615c
PFD0625c
PFF1580c
PFL1960w
PFL1970w

DYVPQYLRWFEEWAEDFCR (HB2)
Preich_0001.2
Preich_0004.2
Preich_0004
Preich_0008
Preich_0009
Preich_00101
Preich_0011
Preich_0023
Preich_0026
Preich_0032
Preich_0035
Preich_0067
Preich_0069
Preich_0073
Preich_0084
Preich_0094
HB3var12
HB3var27
HB3var28
HB3var29
HB3var13
HB3var14
HB3var9
HB3var15
HB3var11
HB3var20
HB3var39
HB3var23
HB3var31
HB3var25
HB3var22
HB3var59-pseudo
HB3var-pseudo
MAL13P1.1
MAL13P1.356
MAL7P1.187
MAL7P1.50
MAL7P1.55
MAL7P1.56
MAL8P1.220
PF07-0048
PF07-0051
PF08-0103
PF08-0107
PF08-0142
PF10-0001
PF11-0007
PFA0005w
PFB0010w
PFB1055c
PFC0005w
PFD0005w
PFD0615c
PFD0625c
PFD0630c
PFD0635c
PFD1005c
PFD1245c
PFE0005w
PFF1580c
PFF1595c
PFI1830c
PFL0005w
PFL0935c
PFL1950w
PFL1955w
PFL1960w
PFL1970w
PFL2665c

FDYVPQYLRWFEEWAEDFCR (HB2)
Preich_0001.2
Preich_0004.2
Preich_0004
Preich_0008
Preich_00101
Preich_0023
Preich_0026
Preich_0032
Preich_0035
Preich_0067
Preich_0069
Preich_0073
Preich_0084
Preich_0094
HB3var12
HB3var27
HB3var28
HB3var29
HB3var13
HB3var14
HB3var9
HB3var15
HB3var11
HB3var20
HB3var39
HB3var23
HB3var31
HB3var25
HB3var22
HB3var59-pseudo
HB3var-pseudo
MAL13P1.1
MAL13P1.356
MAL7P1.187
MAL7P1.50
MAL7P1.55
MAL7P1.56
MAL8P1.220
PF07-0048
PF07-0051
PF08-0103
PF08-0107
PF08-0142
PF10-0001
PF11-0007
PFA0005w
PFB0010w
PFB1055c
PFC0005w
PFD0005w
PFD0615c
PFD0625c
PFD0630c
PFD0635c
PFD1005c
PFD1245c
PFE0005w
PFF1580c
PFF1595c
PFI1830c
PFL0005w
PFL0935c
PFL1950w
PFL1955w
PFL1960w
PFL1970w
PFL2665c

FDYVPQYLRWFEEWAEDFC (HB2)
Preich_0001.2
Preich_0004.2
Preich_0004
Preich_0008
Preich_00101
Preich_0023
Preich_0026
Preich_0032
Preich_0035
Preich_0067
Preich_0069
Preich_0073
Preich_0084
Preich_0094
Preich_0096
Preich_0133
HB3var12
HB3var27
HB3var28
HB3var29
HB3var13
HB3var14
HB3var8
HB3var9
HB3var15
HB3var11
HB3var20
HB3var39
HB3var23
HB3var31
HB3var25
HB3var22
HB3var59-pseudo
HB3var-pseudo
MAL13P1.1
MAL13P1.356
MAL7P1.187
MAL7P1.50
MAL7P1.55
MAL7P1.56
MAL8P1.220
PF07-0048
PF07-0051
PF08-0103
PF08-0107
PF08-0142
PF10-0001
PF11-0007
PFA0005w
PFB0010w
PFB1055c
PFC0005w
PFD0005w
PFD0615c
PFD0625c
PFD0630c
PFD0635c
PFD1005c
PFD1245c
PFE0005w
PFF1580c
PFF1595c
PFI1830c
PFL0005w
PFL0935c
PFL1950w
PFL1955w
PFL1960w
PFL1970w
PFL2665c

FDYVPQYLRWFEEWAE (HB2)
Preich_0001.2
Preich_0004.2
Preich_0004
Preich_0005
Preich_0007
Preich_0008
Preich_00101
Preich_0023
Preich_0026
Preich_0032
Preich_0035
Preich_0067
Preich_0069
Preich_0073
Preich_0084
Preich_0094
Preich_0096
Preich_0133
HB3var12
HB3var27
HB3var28
HB3var29
HB3var13
HB3var36
HB3var14
HB3var8
HB3var9
HB3var15
HB3var11
HB3var20
HB3var39
HB3var23
HB3var31
HB3var25
HB3var22
HB3var59-pseudo
HB3var-pseudo
MAL13P1.1
MAL13P1.356
MAL7P1.187
MAL7P1.50
MAL7P1.55
MAL7P1.56
MAL8P1.220
PF07-0048
PF07-0051
PF08-0103
PF08-0107
PF08-0142
PF10-0001
PF10-0406
PF11-0007
PFA0005w
PFB0010w
PFB1055c
PFC0005w
PFD0005w
PFD0615c
PFD0625c
PFD0630c
PFD0635c
PFD1005c
PFD1245c
PFE0005w
PFF1580c
PFF1595c
PFI1830c
PFL0005w
PFL0020w
PFL0935c
PFL1950w
PFL1955w
PFL1960w
PFL1970w
PFL2665c

FDYVPQYLRWFEEW (HB2)
Preich_0001.2
Preich_0004.2
Preich_0004
Preich_0005
Preich_0007
Preich_0008
Preich_00101
Preich_0023
Preich_0026
Preich_0032
Preich_0035
Preich_0042
Preich_0067
Preich_0069
Preich_0073
Preich_0084
Preich_0094
Preich_0096
Preich_0133
HB3var12
HB3var27
HB3var28
HB3var29
HB3var13
HB3var36
HB3var14
HB3var8
HB3var9
HB3var15
HB3var11
HB3var20
HB3var39
HB3var23
HB3var31
HB3var25
HB3var22
HB3var59-pseudo
HB3var-pseudo
MAL13P1.1
MAL13P1.356
MAL7P1.187
MAL7P1.50
MAL7P1.55
MAL7P1.56
MAL8P1.220
PF07-0048
PF07-0051
PF08-0103
PF08-0106
PF08-0107
PF08-0142
PF10-0001
PF10-0406
PF11-0007
PFA0005w
PFB0010w
PFB1055c
PFC0005w
PFC1120c
PFD0005w
PFD0615c
PFD0625c
PFD0630c
PFD0635c
PFD1005c
PFD1245c
PFE0005w
PFF1580c
PFF1595c
PFI1830c
PFL0005w
PFL0020w
PFL0935c
PFL1950w
PFL1955w
PFL1960w
PFL1970w
PFL2665c

FDYVPQYLRWF (HB2)
Preich_0001.2
Preich_0004.2
Preich_0004
Preich_0005
Preich_0007.2
Preich_0007
Preich_0008
Preich_00101
Preich_0023
Preich_0026
Preich_0032
Preich_0034
Preich_0035
Preich_0042
Preich_0064
Preich_0067
Preich_0069
Preich_0073
Preich_0084
Preich_0094
Preich_0096
Preich_0126
Preich_0128
Preich_0133
HB3var12
HB3var27
HB3var28
HB3var29
HB3var13
HB3var36
HB3var35
HB3var14
HB3var8
HB3var9
HB3var15
HB3var48-pseudo48
HB3var11
HB3var20
HB3var39
HB3var37
HB3var34
HB3var23
HB3var31
HB3var25
HB3var22
HB3var59-pseudo
HB3var-pseudo
MAL13P1.1
MAL13P1.356
MAL7P1.187
MAL7P1.50
MAL7P1.55
MAL7P1.56
MAL8P1.220
PF07-0048
PF07-0051
PF08-0103
PF08-0106
PF08-0107
PF08-0142
PF10-0001
PF10-0406
PF11-0007
PFA0005w
PFB0010w
PFB1055c
PFC0005w
PFC1120c
PFD0005w
PFD0615c
PFD0625c
PFD0630c
PFD0635c
PFD1005c
PFD1245c
PFE0005w
PFF1580c
PFF1595c
PFI1830c
PFL0005w

KLREDWWTANRETVW (HB5)
Preich_0001.1
Preich_0017
Preich_0025
Preich_0069
HB3var27
HB3var26
PF07-0051
PFD0615c

KLREDWWTANR (HB5)
Preich_0001.1
Preich_0017
Preich_0025
Preich_0026
Preich_0069
HB3var27
HB3var29
HB3var4
HB3var26
HB3var22
MAL13P1.1
MAL8P1.220
PF07-0051
PF08-0140
PFD0020c
PFD0615c
PFE0005w
PFF0020c
PFI1820w
PFL2665c

LARSFADIGDIVRG (HB3)
Preich_0001.1
Preich_0001.2
Preich_0004.2
Preich_0006.2
Preich_0008
Preich_0040
Preich_0065
Preich_0078
Preich_0084
Preich_0087
Preich_0098
Preich_0126
HB3var27
HB3var28
HB3var29
HB3var13
HB3var5
HB3var14
HB3var9
HB3var15
HB3var11
HB3var7
HB3var20
HB3var6
HB3var26
HB3var31
HB3var25
HB3var-pseudo
MAL13P1.356
MAL7P1.187
MAL7P1.212
MAL7P1.50
MAL7P1.55
MAL7P1.56
MAL8P1.220
PF07-0049
PF08-0106
PF08-0107
PF08-0140
PF08-0142
PF10-0001
PF11-0007
PF13-0003
PFA0005w
PFA0765c
PFB1055c
PFD0005w
PFD0020c
PFD0995c
PFD1000c
PFD1015c
PFD1245c
PFE1640w
PFF0005c
PFF0010w
PFF0020c
PFF1580c
PFF1595c
PFI0005w
PFI1820w
PFI1830c
PFL0005w
PFL0935c
PFL1955w
PFL1970w
PFL2665c

LREDWWTANRETVW (HB5)
Preich_0001.1
Preich_0017
Preich_0023
Preich_0025
Preich_0065
Preich_0069
Preich_0073
Preich_0078
HB3var27
HB3var26
PF07-0051
PFC0005w
PFD0005w
PFD0615c
PFL1960w

PTYFDYVPQYLRWFEEWAEDFCRKKKK (HB2)
Preich_0001.2
Preich_0073
HB3var12
HB3var27
HB3var14
HB3var15
HB3var23
HB3var31
HB3var25
HB3var-pseudo
MAL13P1.356
MAL7P1.50
MAL7P1.56
MAL8P1.220
PF07-0048
PF07-0051
PFB0010w
PFB1055c
PFD0615c
PFD0635c
PFF1595c
PFI1830c
PFL1950w

PTYFDYVPQYLRWFEEWAEDFCRLRKHKL (HB2)
Preich_0023
Preich_0032
HB3var11
HB3var20
PFA0005w
PFC0005w
PFD0005w
PFL2665c

PTYFDYVPQYLRWFEEWAEDFCR (HB2)
Preich_0001.2
Preich_0004
Preich_0023
Preich_0026
Preich_0032
Preich_0035
Preich_0067
Preich_0069
Preich_0073
Preich_0084
Preich_0094
HB3var12
HB3var27
HB3var28
HB3var29
HB3var13
HB3var14
HB3var9
HB3var15
HB3var11
HB3var20
HB3var39
HB3var23
HB3var31
HB3var25
HB3var22
HB3var59-pseudo
HB3var-pseudo
MAL13P1.1
MAL13P1.356
MAL7P1.187
MAL7P1.50
MAL7P1.55
MAL7P1.56
MAL8P1.220
PF07-0048
PF07-0051
PF08-0103
PF08-0107
PF08-0142
PF10-0001
PF11-0007
PFA0005w
PFB0010w
PFB1055c
PFC0005w
PFD0005w
PFD0615c
PFD0625c
PFD0630c
PFD0635c
PFD1005c
PFD1245c
PFE0005w
PFF1580c
PFF1595c
PFI1830c
PFL0935c
PFL1950w
PFL1955w
PFL1960w
PFL1970w
PFL2665c

VPTYFDYVPQYLRWFEEWAEDFCRK (HB2)
Preich_0001.2
Preich_0004
Preich_0026
Preich_0035
Preich_0069
Preich_0073
Preich_0094
HB3var12
HB3var27
HB3var29
HB3var14
HB3var15
HB3var23
HB3var31
HB3var25
HB3var22
HB3var-pseudo
MAL13P1.356
MAL7P1.187
MAL7P1.50
MAL7P1.55
MAL7P1.56
MAL8P1.220
PF07-0048
PF07-0051
PF08-0142
PF10-0001
PF11-0007
PFB0010w
PFB1055c
PFD0615c
PFD0625c
PFD1005c
PFD1245c
PFF1580c
PFF1595c
PFI1830c
PFL1950w
PFL1960w
PFL1970w

WWTANRETVW (HB5)
Preich_0001.1
Preich_0017
Preich_0023
Preich_0025
Preich_0065
Preich_0069
Preich_0073
Preich_0078
HB3var27
HB3var26
PF07-0051
PF08-0106
PFC0005w
PFD0005w
PFD0615c
PFL1960w
