# Supplementary material for: Hypervariable antigen genes in malaria have ancient roots
Source: BMC Evol Biol. 2013 May 31;13:110. doi: 10.1186/1471-2148-13-110 (PMC3680017; doi:10.1186/1471-2148-13-110)
Supplement: Additional file 5 — Plasmodium reichenowi DBLα Domains. A tab delimited file containing curated Plasmodium reichenowi DBLα domains used in this research. [file 1471-2148-13-110-S5.txt]

Seqeunce Name	Notes	Seq Length	Sequence
Preich var2csa		282	PCDRRTPPYGDNDQWKCDENLSKASEKPENICVPPRRQHMCINNLEKLNVEKIRNNHAFLADVLLTARNEGERIIQNHPDTNSSNVCVALERSFADLADIIRGTDQLKGTNKFEPYLKDMFKKIRGNDRIHQDKYPKNDQKHTKLREAWWNANRQKVWEVITCSARSNDLLIKRGWTQSKQSDSENKLELCRKCGHYEAKVPTQLDYVPQFLRWLTEWIEDFYREKQNLIDDMEKDCEECKTEGDKCKEGTSYSSTCKEKCTKYCECVKKWKSEWENQKNKY
Preich_1.1	Small portion missing - 3 prime region	230	PCRNATGNDGKEIPRFSDKQQAEYDNKKTKCSYDSNGSKGKGGNSEGACAPYRRLSLCNKNLEYLNEYDSSKAKHYLLAKVCYAAKHEGESLKSYNDQYNLAYDGTASQICTVLARSFADIGDIVRGRDLYSGNKKKDKLQDNLKTIFGNIYNKLLDENKKNGEIKGRYGNDGDNYFKLREDWWTANRETVWKALTCDDRLGGNRYFRQTCGGDNESLSHASQKCRCRNN
Preich_1.2		306	PCANRSDVRFSDTKGGECDNNKISGSNGGACAPYRRLHLCDHHLLHMEDNKIDNTHKLLLEVCLAAYYEGESIRQNHGQHKQINNDSQLCTELARSFADIGDIVRGRDLYIRNKKEKDRLQDNLKNIFKKIHDDVTKSDKKNGNELQERYQKDDDNYYQLREDWWDANRKEVWDAMTCDAVSGSNYFRHTCGGAKTNNNCRCSKDDKVPTYFDYVPQYLRWFEEWAEDFCRKKKKKVENLQKQCRGTYQGNDRYCSRNGYDCTKTKRAIGKLRYGNRCISCLYACNPYVDWIDNQRKQFLKQKEKY
Preich_1		310	PCNHKSKERFSDTKGSECDDEKIEGNNKGTNGKEGACAPYRRLHLCDQHLEHINSDKITTHNLLADVCQAAQYEGRSIRGYYARYDEQYPSSVSTICTALARSFADIGDIIRGKDMYRRNKEEKTKLENKLKEYFKEIYEELIKKKEDAKNHYGDDPNYYKLREDWWYANRQKVWRAITCKDRGGAYFRATCGDKRNRTSTQSRCRCINFDVPTFFDYVPQFLRWFEEWAEDFCRKRKKKLQNAITKCRHDEKGNHKYCDLNGYDCKQTARGKNQLASDSDCNKCSVACKPFVEWLDKQKEEFNKQKNKY
Preich_3		302	PCHGRVQERFSDARSSQCTYNRIKDSEHNDNSIGACAPYRRLHICDYNLENIDPEKITSTHNLLADVLLVAKHEGQTLVEKHEEHKRTNPDSKICTALARSFADIADIVRGRDLFLGNQQEKKKLEENLKKIFRKIHGGLTDAKERYGDDPNFYHLREDWWNENRDQVWKAITCNAGAADDYFKKSSSRVYSFSNGQCGNKQAKVPTDLDYVPQFLRWFDEWADDFCRIRNHKLKNIKKECRGDHDGDKYCSHNGYDCTKIIGNEEFFSWDSKCTGCSVKCRLYELWIGNQRKEFEKQNKKY
Preich_4.2	Frameshift	308	PCKHKSGKRFSDTEGAHCSRKGIKGNNTGPGGACAPFRRLHLCDQHLSHMQDNKIINTHNLLLEVSLAAKYEGESLKKYHAQYQAENTDFKTNICTELARSFADIGDIVRGRDLYLGNSQEREQKEKLEKNLKEIFKKIYGSLKGREAKTQYNDPEGNFYQLREDWWALNRKDVWKALTCDAPAGAQYFRLTCSDGNSSAHNRCTCVDGDPPTFFDYVPQYLRWFEEWAEDFCRIKRRKLQKLEKECRGMGDGDKKLILPCTLRKILLEPRVALLWVMDVLSVSMEVPSYETWIDNQKQEFTTNNSHV
Preich_4		335	PCGNVIGNGGTAKDDLKRFSKESGAECANNRIEGNIKNSKNKDFGACAPYRRLSLCNKNFQNMNIKDSSGKAKDNLLADVCMAAYYEGQSIKTHYPQYDAEYPVSGSNFTMCTMLARSFADIGDIIRGKDLYRGGGNKKRNQTERDKLEEKLKGVFGKIYGNLEKKDRYNGDKENFYQLREDWWTANRHTVWEAMTCNEDLKNSSYFRATCSDGKNQYQAHEKCRCEKKRGANADQVPTYFDYVPQYLRWFEEWAEDFCRKRKKKLENLDKQCRGEYEREKRYCSRNGYDCEETVRARGKLRMGKGCISCLYACNPYIDWINNQKEQFLKQRNKY
Preich_5.2		297	PCLFSSSDRFPKEGEAECNGGIITGNKGGCGACAPYRRRHICDYNLHHINENNIKNTHDLLGNVLVMAKSEGESIVKSHEYTGNGIYKSGICISLARSFADIGDIIRGTDMFLGNNEIDIKEKNKLQSNLKKIFEKIVKNDRTLNNLPIGQVREYWWALNRNDVWNALTCSAPNDVHYFIKSSASKQSFSNSKCGHDENKVLTNLDYVPQFLRWFDEWAEDFCRKKKIKLENVEKACRNDSAKLYCSLNGYDCTKTIRNENILSDDTKCTGCLVKCNPYEIWLENQRNEFEKQKEKY
Preich_5		308	PCEGRQSVRFSNEYGGQCTDTKIRGNDNNNNGGACAPLRRLFLCDQNLEHIKPDKITNTHNLLVDVLLAAKYEGQSIQKEYTQKGGDYKSGLCTALARSFADIGDIIRGKDLFIGYNEKDKTQKDKLQQNLKQYFEKIHEGLIDPRAKVYYNDTEKNFYQLRSDWWNANRNEVWKAIICGAPDNAEYFEKSDGGQYHTYTHCRYAGGDVLTNFDYVPQYLRWFEEWAEEFCRKKKKKVEILEQQCRGVNYNGEPKYCSLNGYDCEKTIYKKGELVMGNGCNNCLVACSHYKRWLANQKQEFLKQKKKC
Preich_6.2	Frameshift	287	PCLLRDKERFSKENEAECNGSRISGNRGGCGACASYRRRHMCDYNLEYINEKNVLTTHDLLGNVLVMAKSEGDSIVKSHENTDNGIYKSGICISLARSFADIGDIVRGKDLYLGKNESEKKTKEKLQGNLEKIFEKIKTSNTNTKTLPLEKVREYWWALNRNDVWNAITCSASEDDHYFMQLQKSTQLFSNSCGHNKRSVPTNLDYVPQFFTGSTKWAEKIFVEIKIKNKLKKACRGGKMIRNCGWWYGLPKQILNNGFFFGKFKMVQGLAKIRCKGLYKNGNRKKK
Preich_7.2		304	PCGNRSKVRFSDKYGGQCTDTKIHGNDPKNGGACAPLRRLFLCDHHLSHMNHEKIDTTHNLLLEVSLAAKYEGKSIIENYPQDRNNKEGICIALARSFADIGDIIRGKDLFRGYNEKDKVQKEKLEKNLKDIFAKIYGGLEKSARDHYQNDAPDFFQLREDWWNANRYDVWKAIICSAPNDAKYTKIGADGSTKASSMGQCRGVTAVPTNFDYVPQYLRWFHEWAEDFCRKRKKQLENAKKDCRGTSGKDRYCSRNGYDCVETIRAERKLVSDNDCNKCSFSCTPFVEWIDNQKLEFNKQKKKY
Preich_7		310	PCEKRSSVRFSYTEGAECDRNKIKGNKDNKDKGGKNEGACAPLRRLSLCDYNLENVNNYEKIDNHTLLTDVCLAAQFEGESLTRYRDKYQKKYNDSSSQICTMLARSFADIGDIIRGKDLYLGDKEEKTKLQNKLKKIFDKIKKSDTKLTSLKDEEIREYWWEANRETVWKAITCDAAGGTYFRGTCGDNEKTGTKAKNKCRCNAPYADQVPTFFDYVPQYLRWFEEWAEEFCRLKKHKLKDVKTNCRERNKDGEERYCDRDGFDCERTKYKIRYFVMGKSCNTCSVSCRPYESWIGNQKQEFLKQKEKY
Preich_8.2_var1csa?	"Frameshift, 1 var1csa paralog"	214	SNHPYKGSSEVCIALARSFADIGDIIRGRDMFLGNNKEKEKIEKSLQNIFQNIQKNNSALKKLTDKQIREYWWAIHRKEVWKAITCNAPYDANYFRKTSDSTMDFTSEGQCGHDENKVLTNLDYVPQFLRWFDEWAEDFCRIRKYKLEKVKEACRNDSEKLYCSHNGYDCTKTIRNENILSDDPKCTGCLVKCSLYDSWLRNQRNEFEKQKEKY
Preich_8		315	PCKGKPEVRFSKERITEYDNKKTKCSYDSNSKSEGVCAPYRRLHLCDHNLENINRYDKIDNHTLLADVCMAAKFEGESLTHYREQYLKIYPSSHYEICTDLARSFADIGDIVRGKDLFRGNKKKDKRDKLENNLIKSFEKIYNDVTKNRELKKRYEGDPDNNYSKLREDWWEENREKVWTALTCGAPKEAKYFRATCGDNEKTASQAGHQCRCIDFNVPTFFDYVPQYLRWFEEWAEDFCRKRKHKLENAKKQCRKPNNEEKYCDLKGFDCQRTKYKIGYFVEDTDCKKCSVACDNFVNWIEDQKKEFLKQRKKY
Preich_9.1		309	PCRNEEEERFSEVRSGECDSKIKDNKGKEGACAPYRRLHLCDQNLENINRYDKINNDTLLTDVCLAAKYEGQSISLDHPRYKQTYGGSQLCTMLARSFADIGDIIRGKNLYIRNKKKDKLQQNLKEIFKKINENLIKDLKSDPDKTAEVEKRYQNDTGDFFKLREDWWNANRKDIWKAMTCQAHDSDKYFREKDTEGRECTVKKCKCIDGDPPTNLDYVPQYLRWFEEWAEDFCRKRKHKLENAKNKCRGENGEDKYCDLNGYDCKKTAIGNMILIEGDGCHKCSVACDHFVHWIDDKKQEFIKQKNKY
Preich_9.2	Small portion missing - 5 prime region	198	NNERKRKLEDNLKNIFQGKYMMIRITRRTRRGEIQQENPTKDDKDPYFFKLREDWWSLNRGDVWKAITCNVHGSKYFHNTCGAGKYRNPTQPNCQCIDNADVPTYFDYVPQFLRWFEEWAEDFCRKRKHKLENAIKNCRNDGEERYCSGNGYDCTQTVRAEDIYSMENNCHKCFFACNPFVKWLDKQKEEFNKQKEKY
Preich_101		324	PCLNRSPDRFSYTEGAECDNSKIKDSNGEGGACAPFRRLSLCDQHLEHIDPQKITTHNLLADVCIAAKFEGESIKVYHGKHQLAYPDFKTNICIELARSFADIGDIIRGKDLYRGNNRKRKQLEDNLKNIFEKIYNNLIDDLSKNDGMKVKVTKEEAKKRYGSDSPHFYKLREDWWDANRQQVWDAITCGSAGSTYFRQRACGGKPTDGHCRCNDDKPGEDKANVDPPTFFDYVPQYLRWFEEWAEDFCRKRKHKLENAKKQCRGRNGNEKYCDRYGLDCTKTIYKRSHFVIDNDCTNCLLACDPFRKWMDKLKRSISKQKELL
Preich_11		308	PCHRRWSVRFSDINGAECDESKIRGSNGKSEGACAPFRRLHVCDQNLEQIKPEQIKSTHNLLADVCLVAQHEGKSLVENYEEYKETHKDIDSDICTVLARSFSDIGDIVRGKDLFLGYKQGKKQLEEKFKKIFAKIHEKLDDPHAKNHYGSDKPNYYQLREDWWNANRKDVWKAITCDAPKDAYYTKKGLDGNIKDYALGQCRCITGDPPTNLDYVPQYLRWFEEWAEDFCRKRKKQLKDAIKICRGDDESGKERYCSSNGLDCKGTVREIEQFNWNRECTGCFFSCSDFRKWIKNQKEEFEKQKEKY
Preich_13		266	PCRNEMEKAERFSHTKGAECDYRKIRDNEKKSNYGACAPFRRLSLCVRNLEHIDATKITTHNLLVDVCQAAKIEGESIRGYYAKYDQQYPGSVSTMCTMLARSFADIGDIIRGKDLYRGDNKENDRLQEQLKKYFKKIYEQLKNKDGAKTRYGGDEPHFYKLREDWWEHNRENVWKAITCAAGGGTYFRRTCGSGENRTPTQDNCRCIGGEVPTYFDYVPQYLRWLHEWAEDFCRKRKKKLQDAIKNCRGEDGSGKEKYCDLNKYD
Preich_15		306	PCRFRDTKRFSDNAEAICTNNKINGNEGTTGACAPYRRRHVCDYNLEFIDVHRIRNTHDLLGNVLVMAKSEGESLTNSMKNHSSNTYKYSICNALAETFADIGDIIRGKDLYLGYSEEEKTNKKKVQGNLRSIFAAIYKNLKEQEKSPYKDGEKDGNYYKLRESWWALNRNDVWKALTCSAPEDAKYVKYFPSNTTTVSSNKCGHKDMDVPTNLDYVPQFLRWFNEWSEQFCRKRNIKLKKVMDACHNDSKQLYCSHNGYDCTKTIRNENILSDDPKCTGCLVKCSLYDSWLKNQRNEFEKQKEKY
Preich_17		307	PCETEIVERFSDTQGSECDDSKIRDNYKTSNGKEGACAPYRRLHLCNRNLQNINRYDKINNDTLLADVCLAAKYEGASLIPDHDKYKLDINNSGSQLCTVLARSFADIGDIIRGKDLYLGGNNQRRQQLEEKLKKIFKEIHDKLEGPKDRYNGDEKKNFFKLREDWWTANRETVWKAITCEANGTYFRTTSCGGSKTETNCRCNDNQVPTYFDYVPQYLRWLEEWAEDFCRKKKKFVDMVKTNCGGDGENHKKRYCDRDGFDCTQTIRRIGNYVRGNDCRNCTVWCGRYEKWIDNQKQEFLKQKKKY
Preich_23		297	PCTNLKGNANEECFSNTIGGQCTDEKMRSGGKGDCAPFRRLHLCDKNLENINTRSTTSDTLLGEVCLAAKFEGQSIKGRYTQHQGTNEDSQLCTMLARSFADIGDIIRGQDLFYGNTQESAQRKKLDNKLKEVFGNIYNELTKTPANGQKSAQEYYKDGTKNYFQLREDWWTANRETVWKTITCDARDYNYFRKTCGGGRDATQTSGYCRCNGDNPSQDKTNTDPPTYFDYVPQYLRWFEEWAEDFCRLRKHKLQNAINFCGDNTKALYCSGNGYDCTQTIRGDEHFVKVIIVLIVF
Preich_24		321	PCKHKSEKRFSEVSGAECDNNKIKGNKGSKENSEGACAPFRRLHVCDRNLEQIQPHKITATDNLLVDVCEAAQFEGQSISGHYPQYQQKYKDTGSSFTMCTMLARSFADIGDIIRGKDLFLGYNETDKEQKGKLQDNLKNIFAKIYTDLMKKGKGKKVDVEKHYGKDPNFYQLREDWWERNRKTVWKAITCGAGSDSKYFRQTCGEGNEAHMTDGQCRCRITNDVPTYFDYVPQFLRWFEEWAEDFCRKRKHKLEVLDKQCRGENNEKYCDRNGYNCEETIRAKYIFDKGDDCYNCYIACTNFEPWIKNQKQEFIKQKEKY
Preich_25		325	PCGTGKEDAKNEERFSDTLGGQCTNSKIKGNKDNNGKNGGACAPYRRLHLCNHNLESISTDKIDSDNARHKLLAEVCYAAKEEGASITRYHGKHQENNNDSQLCTELARSFADIGDIIRGKDLFYGNDEEKKQRDQLDKNLKDIFEKIHGGLDQRLQSTYNDKENFFKLREDWWTANRETVWKALTCNDDKKLTNAGYFRGTCDDKGTPSRAMHQCRCKKKDNTPDDQIPTYFDYVPQFLRWFEEWAEDFCRKKKKKLEDVKKYCRDYTKKLYCSGNGYDCTKTIYKKGKLFIGEHCTKCSVWCRMYEKWIDNQKKEFLKQRKKY
Preich_26		319	PCRNGKDGKGEVVNRFSDTLGGQCTNSKMGNGGKGACAPYRRLSLCNKNLEYLNNYNGSNAKHYLLAKVCYAAKHEGESLKGYHDRYKEKHVDSQICTVLARSFADIGDIIRGKDLFRGNDEEKLQREKLDNNLKTIFGNIYRKLLDENKTKAGELKTRYQNDGDNYYKLREDWWTANRDQVWKAITCSDKLKGASYFRATCSDGNSKSQARNKCTCPNGDVPTYFDYVPQYLRWFEEWAEDFCRKRKKKIENAIKNCRGDSGMDKYCDLNKYDCTQTIRGDHDFVEGTDCIDCHHSCSHFVKWIDNQKLEFDKQKKKY
Preich_32		308	PCRKGKEKRFSEVHGGECDKNKIRGTNKEGGACAPYRRINLCVRNLENISDYEHINNDTFLVDVLLAALHEGESLKAAHPQYQRTNNDSNTNLCTMLARSYADLGDIIRGKDLYRGDNGSDKLEKNLKKIFGKIYDQFIQKNKKLGDRYQKDKSTGNFYQLREDWWYANRKQVWKAIRCGAPDDADYFIKNTCSEGRSSAEKKCRCIVGDVPTYFDYVPQYLRWFEEWAEDFCRLRKHKLENAIKICRGPSGRDKYCDFNGYDCKQTVSARKELFEGDGCKNCFLPCDDFRTWIDNQQEEFQKQKENY
Preich_34	Some regions with low coverage	310	PCGNKAVKRFSDTEGAQCDYRKIRGSDKKTGGACAPYRRLHLCDYNLKNISDFSKINNDRLLANVCLAAVHEGESLTRYHDHHEANYSDFHTNICTELARSFADIGDIIRGKDLYRGYDEEKEQRKQLDKNLEKIFAQIYQGLNGGAKDYYKDDNGGNFLKLREHWWEENREKIWTALTCHAPNSAQYLGLTCSGGGSSAKNKCRCIGFTVPTYFDYVPQYLRWFHEWAENFCRKKKKKLKDVKTNCREKNKNEEERYCDGDGFDCERTIYKRRYFVIDKDCNTCSVSCRPYEKWIGNQKGEFLKQKEKY
Preich_35	Some regions with low coverage	329	PCANRSQVRFSDEGRSQCTDHRIKCTKEGSVGGACAPFRRLHLCDRNLEKLTDRNTRNTHNLLAEVCLAAQFEGASLKTYHEKYEANYHDFGSTICTVLARSFADIGDIIRGKDLYLGYDEKEKERREKLEQNLKKIFGNIYEDLKRTRTWGTKNEKATKAEERYRNDGPHYYQLREDWWDANRHDVWKAMTCNADGAYFRPTCQDDRGGSIANNKCRCTKSKGANTDQVPTYFDYVPQYLRWFEEWAEDFCRKRKHKLKDAITNCRGHHEDSSHRYCSRNGYDCKETVRGEDKLVSHPECTNCSVVCTPLVEWIDNKEKEFIKKEKNM
Preich_40		344	PCRKEGKKEETPRFSKEQDDKYDEKKIGCSNSEGGACAPLRRLSLCNKNMENRNNNDNEKAKHDLLAEVCYAAKYEGETLERYREQYEVEYPSDSSSQLCTMLARSFADIGDIVRGKDLFRGYNRNDVEQKKRLQQNLKELFGKIYNELMDELNGEKKRGAKKKEEAKKRYEDNDREKNYFQLREDWWDANRATIWQAITCSEELRDASYFRSTCDKGDGKGENQTNHYCRCNGDNPEVDNPNTDPPTYFDYVPQFLRWFEEWAEDFCRKKRKKLENVKKKCRGKYQGKSRYCSLNGYDCEQTVRAKSKLRYGNRCIECSYACHPYVEWIDKKREEFNKQKEKY
Preich_42		312	PCKDNPDVRFSDTEGAQCNRSKIKDNKSKEGACAPYRRLHLCDHNLENINDYVHITNHTLLADVCQAAKFEGESLTHYREEHQKIYPDSSFQICTVLARSFADIGDIIRGRDLYIRNRKENERLENNLKRIFKKIHEDVTTSTSGKKSDSALKTRYGGDENYFQLREDWWDANRKEVWDAMTCDAVSGSNYFRQTCLGNSSTLKNCRCFADVDPPTYFDYVPQYLRWFEEWGEEFCKKRKKQLQNAKEQCRKGDNGEDIYCDLKGFDCQRTKYKNSFFVEDTDCKKCSVACDNFMNWIEDQHKEFLKQRNKY
Preich_46		307	PCRTGREKRFSDVGGGECDEKKIRGNNAGACAPYRRLNLCVKNLENINRYDKINNDTLLADVCLAAKHEGESLKGYHDQYQAKYPDTNSQLCTVLARSFADLGDIIRGKDLFLGNNRKDKLEDNLKRIFKEIYDKLGNPNAKEYYNKDNNGTGNYYKLREHWWEANRQQVWKAMTCNAGGGNIYFRRTCSGEQRTATRGNCQCIDTSVPTYFDYVPQFLRWFEEWAEDFCTKRKHKLQNAINICRGMGDDGNKLYCDLNGFDCKRTAKGEERFVEGGGCKKCSVPCDHFVHWIDNQKEEFDKQKNKY
Preich_48		313	PCTHKSGKRFSEVHGAECDSRKIGGSNDNESGACAPFRRLHLCDKNLENISDYDSSNAKHNLLVDVCMGAQFEGASISGHYPQYQATYGDFPSQICTMLARSFADIGDIIRGKDMYLGYDENEKTRRQQLENKLKDIFKKIHDDVTNGGGRDSNALKTRYSDTTNYFQLREDWWDANRAKVWQAITCNAGGGKYFRKTCYGNETNNHCQCAAREVPTYFDYVPQFLRWFEEWAEDFCRKRKHKLKDVIQKCRKTEDGENKYCSRNGFDCERTIRGKNKLFKGEDCYNCYVACTRFVNWIDKEKAEFQKQKKRY
Preich_61	Small portion missing - 3 prime region	298	PCLNRSPVRFSDTQGAYCSRKGIKGNDNINNARACAPYRRLHLCDKNLEQIKPYQINNTHNLLADVCLAAKYEGESLVDKHKAYKETHNDFNTNICTVLARSFADIGDIIRGKDLFLGHKQRKNQLETSLKTMFENIKENNISLNTLTNEQIREYWWALNRKQVWKAITCKAADNDNYLKTTENGTITQLYSKCGHYIEQDVPLNLDYVPQFLRWFYEWAEDFCTKRKKKIQNAIKNCRGEKNDKYCDLNGYDCTKTIRGENKLVSDMECTKCSSSCIPFVDWIDNQRKEFEKQKNKY
Preich_63		177	PCEKRSDVRFSYTEGSECDNSKIKDSNGEGGACAPFRRLHLCDQNLEHIKTSNITTHNLLADVCQAAKFEGESLTHYRAQYQQKYGDSGSPICTVLARSFADIGDIIRGKDLYRGDKKEGARRDKLENNLKQVFKKIKDDNKSKLGDLPLDKVREYWWELNRETIWKAITWTLECLS
Preich_64		293	PCDNRSPVRFSDIKGGECYWNRIKGNGTNRGTCSPYRRLHLCDRNLEKVIPEQIQTTHNLLVDVLLAAKHEGESLKKYHDQYKHSNPDSNICTVLARSFADIGDIIRGKDLYLGHKQGKIKLEQKLKEMFQNIQKSSGKLGSLSLDAVREYWWALNRKEVWKAITCKAHEDDTYSKNLENGMLLWYPKCGHHNDASVPTYFDYVPQYLRWFHEWSEDFCRKRRKNLEYAIEKCRGENKKKYCTLNGYDCTKTIRGREIYVSDTECTKCSVACDAYVKWIDNEKVQFEKQKNKY
Preich_65	Some regions with low coverage	337	PCGNDGEQVNRFSDKKQAEYDKKKTKCIYGSNGSKSKGANSEGACAPYRRLHLCNKNMVNMVTNNSDSKAKHDLLAEVCMAAKYEAASIIPYNDKYNATYSDSPSQLCTELARSFADIGDIVRGRDLYSGNNRGRQKKLDDNLKRIFKEIHEQLEQPEKNYYEDKNGDNYFQLREDWWTANRETVWKAMTCSEQLSNAKYFRATCDSGDNRGFSQAKYHCRCTNSGKVGKVRKAGEVNIVPTYFDYVPQFLRWFEEWAEDFCRKKKKKLKDVKTNCRKKDNSSEYRYCSLNGYDCEKTVNARGRLRMGKGCTDCFFACNPYIDWINNQKEQFDKQVK
Preich_67		331	PCGNTTGKDEVPRFSDTLGGQCTKEKISGSTNTCGACAPYRRLNLCDQNMEKMSTNNYDSSNAKHNLLAEVCLAAQFEAESLIPYHAKHHTDGTGSTICTELARSFADIGDIIRGKDLYHGYDSDEKARRDKLDENLKAIFKEIHEDVMNTRGRNGPALKARYKGDEANDFFQLREDWWNANRKEVWKALTCDDDNKLTNAGYFRGTCDDNGTPSRAMHQCRCKKKDNTLDDQVPTYFDYVPQYLRWFEEWAEDFCRLRKRKLEDAKKKCRTPNGKPKYCDLNRHDCVQTIRGEHVFVQDDECYNCSVACAHFVKWIDDQKLEFDKQKKKY
Preich_69	Frameshift	326	PCANRSKIRFSDESRSQCTYNRIKDSENNDNKGACAPFRRLSVCDYNLEKIRTKKNRARHNLLLDVCLAANYEAESLINYREQYDSKYHDTGFTTCTMLARSFADIGDIIRGKDLYLGDKKEKLKLEEKLKEIFSKIYDNLRDDLKERTKKEKAKERYKKGDPNFFKLREDWWTANRETVWKAITCKADDNNRYFRPTCNSGSDNENNATQASHKCRCKNLKFTKDTNEVPTYFDYVPQYLRWFEEWAEDFCRKRKHKLQEAKKSCRGEGNDKYCSRNGYDCTQTVRGINKLVKSEECTKCSVLCTPFVEWIDNKQKEFEKQREKY
Preich_73		334	PCGNGKEQRFSKERDAKYDEKKIGCSNSLGGACAPLRRLSVCNKNLENINEYDRSKAKNDLLADVCLAANIEGESLKTYHDQYELQYPSSGLTMCTELARSFADIGDIIRGRDLYIGKRINQNKYGNEPKTEREKLENKLKGVFEKIYNELTSGRNTRTNGALQARYGKDGNFFQLREDWWTANRETVWKAITCDKENKLAGAHYFRGTCNIGRGNEKTGTQAKDKCRCSDRDVTIVPTYFDYVPQYLRWFEEWAEDFCRKKKKKLPNVKNKCRGKTEGEKYCSLNGCDCTKTIRARGKLRYGNRCIDCLYACNPYVHWIDKKKEEFDKQKKKY
Preich_78		323	PCGNGSANGETVRFSKERDAKYDEKKIGCSNSEGACAPLRRLSLCNKNLENINNIHSDKARHNLLAEVCMAAKYEGESLKTYHEQYASLYPSSGSTMCTELARSFADIGDIVRGRDLYLGKRKKPKEKETERENLENKLKQYFDKIHNSLGSSIKSRYNGDKENFYQLREDWWTANRETVWQALTCKVDSGTYFRPTCDINNEKGPSQTHNKCRCPQTGGASIVPTYFDYVPQFLRWFEEWAEDFCRKKKKKLPNVKNKCREKNRNEEERYCSLNGFDCEQTVRARGKLRYGKQCTDCSYACNPYVHWIDNKQKEFEKQKNKY
Preich_84	Small portion missing - 5 prime region	297	HIFDLSDVRGGDCDNSKIRGNNNKNGGACAPYRRLSLCDHNLENISDYEHINNHTLLADVCLAANFEGDSLRKHHGQHQLLNTDFHTNICTELARSFADIGDIVRGRDLYRGDNGKDKLEKNLKTIFGKIHENLGSKEKKNYDDDDKNYYQLRADWWEANRQEVWKALTCHAGGGTYFRKTCSNNKTDTDNKCHCVNGDPPTYFDYVPQYLRWFEEWAEDFCRKKDKKLKDLKKNCRGPNGNKRYCSGDGYNCEKTIRGIGIYAIGGDCPKCSVWCGRYKNWIANQKQEFIKQKKKC
Preich_87 	var1csa	297	PCHGREQNRFDEDQESECGNKIRNYKRENDARACAPPRRRHMCDKNLEALNDINTQNIHDLLGNVLVTAKYEGQSIVNNHPHKGTSDVCTALARSFADIGDIVRGIDMFKPNVHDKVEKGLQEVFKKIHDGMEDEVKNYYNPDEFGNYYKLREAWWNVNRNKVWEAITCGALPKSAYFMQSEDNTQLFSDPKCGHNNKDDPLTNLDYVPQYLRWFDEWGEEFCRKRNIKLKKVKDSCRNEKERLYCSHNGYDCTTTIWKKGILHLDNKCTDCSTKCKVFEVWLGNQQEAFKKQKQKY
Preich_93	Small portion missing - 5 prime region	303	LCNGTGKRFSEPLGGECDEKKISGNALGACAPYRRLHLCDRNLENISDFDNINNHTLLADVCLAALHEGESIRQNHGKYKQTNKSSQLCTMLARSFADIGDVIRGKDLYRGNNREKDGLEKKLKKIFGKIHDDVTTKGEKAEELKTRYQSDGDNYFQLREDWWDANREKVWKAITCGPAGGTYFRKTCSGGQLDTNTKCRCPIDGVPTYFDYVPQFLRWFEEWAEDFCRLRKHKLEDAKNKCRGVSGKDKYCTLNGYNCEETVRGDDKLIKGEDCNDCSSSCIPFVNWIDNQKQEFQKQKKKY
Preich_94		312	PCKDRPDVRFSDTEKAQCGSSKISGSDKTSNGGACAPYRRLNLCDKNLENINDFHKIKNTNNLLLEVCLAAKYEGASISADHPRYKGKYYDSNICTELARSFADIGDIIRGKDLYRRDSRTDKLEENLKNIFGKIHNSLDRNLKSRYNDTQNYYQLREDWWDANRAKVWQAITCNAGGGKYFRATCGSGNEKSGTLTGDNCRCKNNDRKEETDQVPTYFDYVPQYLRWFEEWAEDFCRKRKHKLENAKKYCRGENGEEKYCSGGGHDCTRTVRARGYFVRGNECTNCSFLCGFYKKWIAKQKEEFEKQKNKC
Preich_96		302	PCEHKKGKRLSEVHGAECDNRKIRGSKDKEGACAPFRRLHVCDKNLEQLDPDKIESTHNLLLEVCQAAKFEGQSISGYHDQYQLTNSGSQLCTMLARSFADIGDIIRGKDLYGGDKKKDKLENKLKQYFKEIYNKLREKEAQNYYNDPQGNYYKLREDWWALNRKEVWKAITCDAPNDGVQYFRKTCSNRGTYASRKCTCISGDVPTYFDYVPQYLRWFEEWAEDFCGKRKHKLQNAIKICRGVGGREKYCDLNGYDCKQTARGKERFGESADCKKCSVPCTHFANWIDNQKQEFLKQKNKY
Preich_98	Some regions with low coverage	315	PCKDRPDVRFSDTEEAQCDRKKIRDSNDNEGACAPFRRLNVCDRNLEHIELENITRHNLLVDVCLAAKYEGESLERDHDKYKLDIDNSGSQLCTALARSFADIGDIVRGRDLFRGNNSKDKTDKLQNKLKEYFKKIYNDVTSGSNGKKSALQARYQDTDGGNFFKLREDWWELNRYNVWRAITCNVVGSDYFRYTCSDSQNPTQTNHNCQCIGGTVPTNFDYVPQFLRWFEEWAEDFCRKRKKKLKDVKANCRGTDSSGNQRYCSGDGYNCEKTIREIGIYAIGGDCPKCSFWCGRYKNWIANQKKEFEKQKKKY
Preich_102	Some regions with low coverage	316	PCEGRQPVRFSDTKGAYCYRKGIKGNDEGTGGACAPFRRLHLCDKNLEQIEPHQVTTTDNLLADVCLAALHEGQSLVEKYKEYKAQNHDFDTDICTVLERSFADIGDIIRGKDLFLGYKQGKKQLEDKLIKIFEKIYKDLTNNEIKDVTKRNAAKKHYEDDEKDGKFFKLREDWWDANRNEVWKAITCKAEEGDKYNVIGSDGNITPSARGHCKGIADVPTNLDYVPQYLRWFEEWGEEFCRKRKKKLENAIKNCRQKEDKNKYCDLNGYDCEKTARGQNKFFPDSDCNKCSVACKPFVKWIDDKKQEFLKQKVKY
Preich_126		295	PCRNGTEKRFSDTEGAQCHSRKIRDSKGESEGACAPFRRLHLCDKNLQNISDFNKINNKHNLLLEVLLAAKYEGESITLDHPRYHTESTGSTMCTELARSFADIGDIVRGKDLYRGGGRGRGKLDENLKTIFHKIKQSDKKLTSLTDDQVREYWWELNREKVWKAITCNAKGYKYFRPTCSRDHESQNMCRCPNADVPTNFDYVPQYLRWFHEWAEDFCRLRKKKLENAIKNCRYDESDDPKYCSRYGFDCTRTIRARGIYARGEDCNKCSVACKRFVDWIENQRKEFEKQKKKF
Preich_128	Small portion missing - 3 prime region	265	PCGDGTKERFSDTKEAECAKNRIEGNGKSSEGGACAPFRRLHLCDHNLENINNFDNINNDRLLADVCLAAVHEGQSISVYHPKYQAHNSDFQTNMCTVLARSFADIGDIIRGKDLFLGNEPEKKQREKLEQNLKEIFNRIKGTNRTLTGLTDDQIREYWWEENRQKVWTALTCKAPEYAKYLGLTCPGGNSSADKQCRCIGFNVPTYFDYVPQYLRWFHEWAEDFCRKRKHKLKEAKEKCRKGKDGKELYCSGDGYGYDCTRTIR
Preich_129		328	PCGKNEEDVKRFSDTLGGQCTDSKISGNKYNTKTGKDCGACAPYRRLHLCNHNLESIETNNYDSSNAKHKLLAEVCYAAKYEGDSLRKHHGKHKENNEGSRLCTELARSFADIGDIIRGKDLFRGNDEEKKKRKQLDEKLKDIFKKIYEELSKRNGAKQHYQDDNGGNFFKLREDWWEANRQDVWKALTCNADGAYFHATCSHSDGRSQSQAKEQCRCKKKDGAKADDQVPTYFDYVPQFLRWFEEWAEDFCRLRKKKLEDAKNKCRRVDNGQPKYCDLNRHDCVKTIRGKHVFVEDYDCMECHFSCSHFVKWLDNQKLEFNKQVKKY
